# Supplementary material for: In Silico Studies on Compounds Derived from Calceolaria: Phenylethanoid Glycosides as Potential Multitarget Inhibitors for the Development of Pesticides
Source: Biomolecules. 2018 Oct 23;8(4):121. doi: 10.3390/biom8040121 (PMC6322355; doi:10.3390/biom8040121)
Supplement: Supplementary file 1 [file biomolecules-08-00121-s001.zip]

Archive with 2 entries (2 files):
- Table S1_MolDock Scores and MTi values.xlsx
- Table S2_MD simulation data.xlsx
