# Supplementary material for: In Silico Studies on Compounds Derived from Calceolaria: Phenylethanoid Glycosides as Potential Multitarget Inhibitors for the Development of Pesticides
Source: Biomolecules. 2018 Oct 23;8(4):121. doi: 10.3390/biom8040121 (PMC6322355; doi:10.3390/biom8040121)
Supplement: Supplementary file 1 [file biomolecules-08-00121-s001.zip › Table S1_MolDock Scores and MTi values.xlsx]

## Sheet: MolDock scores
Ligand	Skeleton	Compound	Ecdysone PDB 3IXP	Ecdysone PDB: 2R40	Average MolDock Ecdysone	PPO PDB: 3HHS	DmAChE PDB:1DX4	DmAChE PDB: 1Q0N	Average DmAChE	hAChE PDB: 4EY7	hAChE PDB: 4M0E	Average hAChE	Selectivity ratio
1	abietane	Dehydroabietinol	-89.5514	-98.4453	-93.9984	-100.823	-88.1676	-122.181	-105.174	-91.9322	-103.862	-97.8971	1.07434
2	abietane	4-Epi-dehydroabietic acid	-86.9011	-100.559	-93.7301	-93.4475	-90.6579	-116.475	-103.566	-102.22	-114.395	-108.308	0.956226
3	abietane	19-Malonyloxy-dehydroabietinol	-118.486	-128.154	-123.32	-124.147	-128.547	-141.139	-134.843	-119.952	-133.965	-126.959	1.0621
4	abietane	3b-Acetoxy-abietatrien	-93.6276	-111.336	-102.482	-118.288	-94.6775	-124.267	-109.472	-104.092	-115.034	-109.563	0.999172
5	abietane	Abietatrien-3b-ol	-89.3704	-98.2742	-93.8223	-105.921	-95.4493	-116.207	-105.828	-95.4119	-100.621	-98.0164	1.0797
6	abietane	2a-Acetoxy-abietatriene	-97.3111	-115.13	-106.221	-103.523	-96.8341	-132.597	-114.716	-108.026	-121.969	-114.998	0.997548
7	abietane	2a-Hydroxy-abietatriene	-95.4608	-105.7	-100.58	-110.895	-94.9744	-122.219	-108.597	-95.1797	-112.26	-103.72	1.04702
8	abietane	2a-Malonyloxy-abietatriene	-117.632	-131.507	-124.57	-120.643	-108.687	-154.935	-131.811	-123.054	-143.938	-133.496	0.987378
9	abietane	2a-Malonyloxy-abieta-11(12)ene-9a,13a-endoperoxide	-101.333	-115.428	-108.38	-70.1084	-112.641	-128.496	-120.569	-114.077	-118.65	-116.364	1.03614
10	abietane	2a-Malonyloxy-abieta-11(12)ene-9b,13b-endoperoxide	-115.141	-118.048	-116.595	-81.0262	-118.616	-138.999	-128.808	-106.614	-128.622	-117.618	1.09513
11	abietane	2a, 19-Dihydroxy-dehydroabietane	-93.2564	-110.381	-101.819	-112.204	-93.1234	-124.173	-108.648	-97.9734	-109.314	-103.644	1.04829
12	isopimarane	18-Malonyloxy-9-epi-ent-isopimara-7,15-diene	-119.217	-123.877	-121.547	-100.024	-117.279	-145.233	-131.256	-123.135	-121.285	-122.21	1.07402
13	isopimarane	17-Acetoxy-9-epi-ent-isopimara-7,15-diene	-108.42	-110.242	-109.331	-96.2679	-106.745	-117.795	-112.27	-100.483	-116.404	-108.444	1.03529
14	isopimarane	17-Hydroxy-9-epi-ent-isopimara7, 15-diene	-87.8558	-100.88	-94.3679	-86.5198	-72.0232	-88.3347	-80.179	-89.0032	-100.512	-94.7576	0.846148
15	isopimarane	9-Epi-ent-isopimara-7,15-diene-17-oic acid	-85.9241	-101.203	-93.5635	-73.6513	-83.2931	-90.4969	-86.895	-85.5097	-89.2266	-87.3681	0.994584
16	isopimarane	17-Malonyloxy-9-epi-ent-isopimara-7,15-diene	-122.669	-123.299	-122.984	-99.1623	-117.627	-143.801	-130.714	-113.066	-138.216	-125.641	1.04038
17	isopimarane	19-Malonyloxy-9-epi-ent-isopimara-7,15-diene	-115.337	-131.277	-123.307	-110.463	-102.751	-143.153	-122.952	-117.812	-141.012	-129.412	0.950082
18	isopimarane	19-Hydroxy-9-epi-ent-isopimara-7,15-diene	-88.4274	-98.1793	-93.3033	-83.5868	-86.0997	-106.467	-96.2833	-82.7035	-99.1119	-90.9077	1.05913
19	isopimarane	18-Hydroxy-9-epi-ent-isopimara-7,15-diene	-88.5795	-103.709	-96.1442	-85.2962	-86.2094	-113.789	-99.9992	-88.8188	-95.4868	-92.1528	1.08515
20	isopimarane	3a,18-Dihydroxy-9-epi-ent-isopimara-7,15-diene	-87.2362	-105.763	-96.4996	-89.0112	-82.905	-89.9436	-86.4243	-72.7124	-96.6156	-84.664	1.02079
21	isopimarane	18-Formyloxy-9-epi-ent-isopimara-7,15-diene	-90.7595	-113.946	-102.353	-88.1549	-94.6798	-124.903	-109.791	-98.5954	-107.08	-102.838	1.06762
22	pimarane	2a-Hydroxy-19-isovaleroyl-9-epi-ent-pimara- 7,15-diene	-115.25	-143.406	-129.328	-109.027	-103.695	-145.16	-124.427	-99.5661	-142.093	-120.83	1.02978
23	pimarane	2a,19-Dihydroxy-9-epi-ent-pimara-7,15-diene	-88.8048	-107.891	-98.3479	-95.7241	-81.9327	-114.024	-97.9784	-78.0826	-106.825	-92.4538	1.05975
24	pimarane	2a,19-Diacetoxy-9-epi-ent-pimara-7,15-diene	-115.696	-120.078	-117.887	-96.4146	-101.725	-137.675	-119.7	-113.895	-144.539	-129.217	0.926349
25	pimarane	2a-Malonyloxy-9-epi-ent-pimara-7,15-diene	-118.184	-124.53	-121.357	-114.842	-105.464	-144.638	-125.051	-102.557	-136.777	-119.667	1.04499
26	pimarane	18-Malonyloxy-9-epi-ent-pimara-7,15-diene	-114.259	-128.063	-121.161	-94.7424	-117.543	-127.268	-122.406	-123.343	-123.073	-123.208	0.993487
27	pimarane	18-Hydroxy-9-epi-ent-pimara-7,15-diene	-84.8284	-107.389	-96.1087	-79.6201	-84.7317	-110.107	-97.4194	-87.9298	-97.9277	-92.9288	1.04832
28	pimarane	18-Acetoxy-9-epi-ent-pimara-7,15-diene	-100.492	-117.259	-108.876	-81.2293	-101.488	-119.024	-110.256	-101.516	-102.152	-101.834	1.0827
29	isopimarane	19-Hydroxy-ent-isopimara-9(11),15-diene	-92.4358	-96.1121	-94.2739	-98.7466	-89.5461	-104.213	-96.8795	-92.7392	-101.902	-97.3206	0.995468
30	isopimarane	19-Acetoxy-ent-isopimara-9(11), 15-diene	-98.1828	-117.134	-107.658	-108.334	-103.093	-125.948	-114.52	-104.606	-119.79	-112.198	1.0207
31	isopimarane	Ent-isopimara-9(11),15-diene-19-oic acid	-94.96	-97.929	-96.4445	-90.9329	-89.5173	-111.824	-100.671	-91.163	-104.394	-97.7785	1.02958
32	isopimarane	19-Malonyloxy-ent-isopimara-9(11),15-diene	-118.386	-139.43	-128.908	-110.05	-123.625	-143.641	-133.633	-118.972	-139.336	-129.154	1.03468
33	isopimarane	Ethyl-19-malonyl-oxy-ent-isopimara-9(11), 15-diene	-124.954	-148.643	-136.798	-110.169	-123.101	-144.82	-133.96	-120.385	-143.327	-131.856	1.01596
34	isopimarane	18-Hydroxy-ent-isopimara-8(9), 15-diene	-85.2432	-98.2442	-91.7437	-97.5486	-91.0509	-107.325	-99.188	-93.5839	-98.8895	-96.2367	1.03067
35	isopimarane	19-Hydroxy-ent-isopimara-8(9), 15-diene	-88.5879	-94.9438	-91.7659	-92.0351	-87.2006	-104.5	-95.8503	-90.3083	-101.378	-95.8432	1.00007
36	isopimarane	19-Methyl-malonyloxy-ent-isopimara-8(9), 15-diene	-120.298	-143.261	-131.779	-105.787	-120.617	-143.293	-131.955	-119.254	-143.749	-131.501	1.00345
37	isopimarane	19-Malonyloxy-ent-isopimara-8(9), 15-diene	-114.483	-139.492	-126.987	-107.37	-119.589	-143.241	-131.415	-115.276	-139.63	-127.453	1.03109
38	pimarane	19-Pentyloxy-9a-hydroxy-ent-pimar-15-ene	-108.085	-122.439	-115.262	-90.6214	-103.623	-127.636	-115.63	-119.825	-130.093	-124.959	0.92534
39	pimarane	9a-19-Dihydroxy-ent-pimar-15-ene	-70.5894	-99.2477	-84.9185	-89.4072	-81.8739	-88.7982	-85.3361	-78.7501	-91.22	-84.9851	1.00413
40	pimarane	9a-Hydroxy-19-malonyloxy-ent-pimar-15-ene	-108.265	-123.619	-115.942	-93.2631	-105.175	-123.295	-114.235	-119.196	-125.181	-122.189	0.934908
41	isopimarane	19-Butyloxy-9a-hydroxy-ent-isopimar-15-ene	-104.945	-115.655	-110.3	-97.596	-90.0499	-124.812	-107.431	-103.794	-119.985	-111.889	0.960152
42	isopimarane	9a,19-Dihydroxy-ent-isopimar-15-ene	-84.9619	-96.9133	-90.9376	-81.3713	-75.1871	-89.5296	-82.3584	-81.6436	-90.4411	-86.0423	0.957184
43	isopimarane	7a-Malonyloxy-18-isovaleroyl-ent-isopimara-9(11), 15-diene	-146.597	-141.095	-143.846	-75.8229	-127.345	-164.524	-145.935	-150.156	-154.683	-152.419	0.957453
44	isopimarane	3b-Hydroxy-18-isovaleroyl-7a-malonyloxy-ent-isopimara-9(11), 15-diene	-151.349	-147.918	-149.633	-62.2766	-119.893	-180.375	-150.134	-137.033	-159.758	-148.395	1.01172
45	isopimarane	3b-Isovaleroyl-18-hydroxy-7a-malonyloxy-ent-isopimara-9(11), 15-diene	-150.204	-151.467	-150.836	-126.271	-100.163	-170.461	-135.312	-156.754	-156.603	-156.678	0.863628
46	bisditerpene	Foliosate	-124.766	-155.761	-140.263	-9.15814	-47.5353	-178.341	-112.938	-120.618	-183.535	-152.077	0.74264
47	bisditerpene	Glandulosate	-113.035	-144.88	-128.957	-13.0515	22.1848	-175.672	-76.7436	-110.981	-144.808	-127.894	0.600054
48	bisditerpene	Lepidato	-131.465	-134.992	-133.228	3.8596	-51.971	-206.992	-129.481	-104.585	-147.033	-125.809	1.02919
49	bisditerpene	Polifosate	-113.983	-126.894	-120.439	-1.31171	-21.1693	-194.901	-108.035	-87.7995	-155.236	-121.518	0.889048
50	bisditerpene	Petiolate	-144.426	-136.554	-140.49	-39.7629	10.9339	-180.695	-84.8805	-83.8577	-153.304	-118.581	0.715803
51	bisditerpene	Bis-[ent-9-epi-labda-8(17),(12Z),14-trien-19-yl] malonate	-136.122	-141.659	-138.891	-18.7089	-9.80199	-181.788	-95.795	-88.1149	-209.303	-148.709	0.644178
52	stemarane	19-Hydroxy-ent-stemara-13(14)-ene	-74.8647	-96.6964	-85.7806	-83.9502	-75.0591	-90.1944	-82.6268	-91.9729	-90.4266	-91.1997	0.905998
53	stemarane	18-Hydroxy-ent-stemara-13(14)-ene	-79.376	-101.036	-90.206	-82.6034	-76.992	-98.7855	-87.8888	-93.1563	-89.4506	-91.3034	0.962601
54	stemarane	17-Acetoxy-18-hydroxy-ent-stemara-13(14)-ene	-99.6609	-115.41	-107.535	-100.559	-103.436	-121.8	-112.618	-118.854	-107.782	-113.318	0.993823
55	stemarane	Ent-stemara-13(14)-ene-19-oic acid	-76.6115	-99.2039	-87.9077	-85.4393	-78.8488	-88.0701	-83.4595	-95.1819	-91.2619	-93.2219	0.895277
56	stemarane	19-Malonyloxy-ent-stemar-13(14)-ene	-108.442	-123.923	-116.183	-113.411	-100.556	-129.792	-115.174	-110.536	-132.002	-121.269	0.94974
57	stemarane	17-Acetoxy-19-malonyloxy-ent-stemar-13(14)-ene	-114.428	-139.768	-127.098	-132.671	-109.425	-149.551	-129.488	-128.971	-148.212	-138.591	0.934314
58	stemarane	19-Acetoxy-ent-stemar-13(14)-ene	-85.3391	-107.899	-96.6191	-95.3417	-89.9434	-113.081	-101.512	-96.2219	-106.135	-101.178	1.0033
59	stemarane	7a-Malonyloxy-13-methylene-stemarane	-120.108	-124.66	-122.384	-86.988	-105.364	-134.011	-119.688	-121.007	-139.67	-130.339	0.918282
60	stemarane	2b-Acetoxy-13-methylene-stemarane	-99.8689	-113.484	-106.676	-91.5973	-93.2512	-122.493	-107.872	-95.9418	-116.975	-106.458	1.01328
61	stemarane	7a-Acetoxy-13-methylene-stemarane	-100.652	-107.456	-104.054	-91.5203	-100.243	-119.311	-109.777	-101.602	-119.016	-110.309	0.995177
62	stemarane	19-Hydroxy-13,14-epoxy-ent-stemarane	-76.1771	-97.2794	-86.7283	-86.6084	-80.7323	-89.4913	-85.1118	-87.5921	-92.8778	-90.2349	0.943224
63	Scopadulane	Thyrsiflorin A	-114.779	-118.864	-116.822	-100.923	-81.2762	-122.119	-101.698	-100.48	-120.418	-110.449	0.920765
64	Scopadulane	Thyrsiflorin B	-110.302	-126.741	-118.522	-105.2	-81.252	-127.568	-104.41	-100.946	-126.243	-113.594	0.919147
65	Scopadulane	Thyrsiflorin C	-83.3887	-98.0938	-90.7413	-72.8058	-79.3138	-96.8288	-88.0713	-79.5904	-93.548	-86.5692	1.01735
66	Scopadulane	Thyrsiflorin B acetoxy	-124.982	-132.585	-128.784	-102.335	-115.838	-145.904	-130.871	-135.368	-137.365	-136.367	0.959701
67	Scopadulane	7-Acetoxy-13-isovaleroyl-thyrsiflorane	-124.475	-132.605	-128.54	-93.705	-104.948	-142.936	-123.942	-128.341	-139.302	-133.822	0.926174
68	Scopadulane	13-Isovaleroyl-7-malonyloxy-thyrsiflorane	-147.169	-157.145	-152.157	-76.8988	-118.396	-162.054	-140.225	-91.3445	-148.806	-120.075	1.16781
69	Scopadulane	13,18-Dihydroxy-thyrsiflorare	-83.4327	-100.759	-92.0958	-60.9262	-71.5474	-90.5914	-81.0694	-67.9023	-89.6929	-78.7976	1.02883
70	Scopadulane	13-Isovaleroyl-18-hydroxy-thyrsiflorane	-111.37	-118.901	-115.136	-88.9116	-82.4459	-122.119	-102.282	-72.9446	-118.454	-95.6993	1.06879
71	Scopadulane	13-Hydroxy-thyrsiflorin	-78.3158	-97.4332	-87.8745	-74.5313	-73.9886	-88.392	-81.1903	-72.708	-83.6509	-78.1795	1.03851
72	Scopadulane	13-Acetoxy-thyrsiflorin	-92.0203	-100.178	-96.0992	-81.9389	-57.8212	-91.0136	-74.4174	-82.5356	-98.5739	-90.5547	0.821795
73	Scopadulane	19-Malonyloxy-9-epi-scapadul-15-ene	-104.316	-120.702	-112.509	-74.7991	-105.543	-131.458	-118.501	-113.193	-119.645	-116.419	1.01788
74	Scopadulane	9-Epi-scopadul-15-ene-19-oic acid	-78.4088	-99.1654	-88.7871	-60.2454	-81.6524	-91.8967	-86.7746	-82.8583	-89.0728	-85.9656	1.00941
75	Scopadulane	19-Hydroxy-9-epi-scopadul-15 ene	-75.9114	-93.9802	-84.9458	-60.0275	-80.5796	-87.1835	-83.8816	-83.4042	-90.4143	-86.9093	0.965163
76	labdane	19-Hydroxy-9-epi-ent-labda-8(17), 12 Z, 14-triene	-87.996	-100.069	-94.0325	-100.31	-94.1277	-104.851	-99.4894	-99.1953	-111.731	-105.463	0.943357
77	labdane	19-Malonyloxy-9-epi-ent-labda- 8(17), 12 Z, 14-triene	-124.859	-136.257	-130.558	-126.254	-127.44	-143.981	-135.71	-126.562	-142.033	-134.297	1.01052
78	labdane	2b-Hydroxy-9-epi-ent-labda-8(17), 13 (E)-dien-15-oic acid	-105.918	-126.549	-116.234	-127.523	-103.777	-126.916	-115.346	-111.902	-131.245	-121.573	0.94878
79	labdane	2b-Hydroxy-9-epi-ent-labda-8(17), 13 (E)-dien-15-al	-102.541	-113.603	-108.072	-123.737	-100.936	-121.736	-111.336	-102.385	-113.972	-108.178	1.02919
80	labdane	2b-Hydroxy-9-epi-ent-labda-8(17), 13 (Z)-dien-15-oic acid	-106.862	-124.63	-115.746	-114.069	-107.075	-132.975	-120.025	-113.798	-130.919	-122.359	0.980929
81	labdane	2b-Hydroxy-9-epi-ent-labda-8(17), 13 (Z)-dien-15-al	-103.227	-117.064	-110.145	-116.868	-104.642	-130.184	-117.413	-108.271	-137.228	-122.75	0.956525
82	Sterols and triterpenes	b-Sitosterol	-125.114	-144.849	-134.981	-118.411	-82.5373	-144.418	-113.478	-126.673	-151.79	-139.231	0.815029
83	Sterols and triterpenes	3a-Ursolic acid	-71.4358	-106.122	-88.7789	-33.9129	7.37181	-75.3126	-33.9704	-32.9877	-90.1572	-61.5725	0.551714
84	Sterols and triterpenes	3a-Oleanolic acid	-86.4725	-113.932	-100.202	-44.2931	1.76062	-79.9799	-39.1096	19.838	-90.7632	-35.4626	1.10284
85	Sterols and triterpenes	Oleanolic acid	-93.7202	-108.3	-101.01	-46.7468	10.0198	-73.2924	-31.6363	0.911979	-104.442	-51.765	0.611152
86	phenyl propanoid	Calceolarioside A	-174.183	-183.573	-178.878	-161.187	-156.233	-212.828	-184.531	-164.576	-189.58	-177.078	1.04209
87	phenyl propanoid	Verbascoside	-197.437	-184.116	-190.776	-128.18	-178.8	-233.556	-206.178	-152.636	-200.774	-176.705	1.16679
88	phenyl propanoid	Calceolarioside C	-214.043	-207.179	-210.611	-137.969	-173.993	-251.621	-212.807	-145.773	-217.66	-181.716	1.17109
89	phenyl propanoid	Calceolarioside E	-184.699	-212.501	-198.6	-123.518	-169.026	-239.163	-204.095	-116.701	-209.026	-162.863	1.25316
90	phenyl propanoid	Forsythoside A	-202.786	-213.527	-208.156	-126.155	-171.328	-254.564	-212.946	-177.784	-247.583	-212.683	1.00123
91	phenyl propanoid	Calceolarioside B	-162.142	-176.729	-169.435	-127.271	-128.003	-210.489	-169.246	-137.88	-183.971	-160.925	1.0517
92	phenyl propanoid	Isoarenarioside	-182.98	-205.494	-194.237	-130.162	-141.127	-244.853	-192.99	-165.127	-208.011	-186.569	1.03442
93	phenyl propanoid	Calceolarioside D	-160.154	-169.332	-164.743	-142.017	-162.272	-227.75	-195.011	-147.937	-188.437	-168.187	1.15949
94	quinone	2-Hydroxy-3-(1,1-dimethylallyl)-1,4-naphthoquinone	-77.2487	-87.6229	-82.4358	-104.745	-92.947	-104.916	-98.9315	-88.9012	-102.407	-95.6541	1.03426
95	quinone	2-Acetoxy-3-(1,1.dimethylallyl)-1,4-napthoquinone	-81.2025	-96.0062	-88.6044	-105.513	-102.527	-108.858	-105.692	-97.3579	-101.051	-99.2045	1.0654
96	quinone	(-)-2,3,3-Trimethyl-2-3-dihydronaphtho[2,3-b]furan-4,9-quinone	-78.4677	-88.1822	-83.325	-98.176	-97.3448	-110.519	-103.932	-87.7291	-107.777	-97.7531	1.06321
97	aromatic	GA	-76.9877	-82.7121	-79.8499	-104.821	-70.269	-88.4418	-79.3554	-68.8959	-91.7678	-80.3319	0.987845
98	aromatic	DIBOA	-77.2504	-83.0648	-80.1576	-106.32	-71.7446	-87.0214	-79.383	-71.4493	-89.8616	-80.6555	0.984224
99	aromatic	HBOA	-75.2765	-79.6126	-77.4445	-99.8051	-70.1296	-85.5202	-77.8249	-68.3053	-90.7472	-79.5263	0.978606
100	aromatic	7-OH-HBOA	-81.6361	-85.3286	-83.4823	-107.408	-76.0849	-88.5576	-82.3212	-74.1736	-96.9623	-85.5679	0.962057
101	aromatic	BOA	-64.7978	-62.3061	-63.5519	-84.2027	-60.8241	-77.2203	-69.0222	-60.3536	-77.1973	-68.7755	1.00359
102	quinone	Halleridone	-72.5272	-78.6185	-75.5728	-90.8481	-64.1363	-81.3701	-72.7532	-65.696	-80.2522	-72.9741	0.996973
103	flavonoid	Taxifolin	-107.135	-116.809	-111.972	-131.601	-107.562	-124.243	-115.903	-114.338	-143.44	-128.889	0.899243
104	flavonoid	Naringenin 40-Me ether	-105.795	-106.683	-106.239	-137.451	-95.5325	-127.317	-111.425	-105.557	-130.694	-118.125	0.943274
105	flavonoid	5-Hydroxy-7,8,40-trimethoxyflavone	-100.309	-107.2	-103.755	-125.31	-100.253	-122.931	-111.592	-112.77	-125.971	-119.37	0.934837
106	flavonoid	3,5-Dihydroxy-7,8,40-trimethoxyflavone	-104.462	-111.548	-108.005	-125.09	-104.037	-126.438	-115.238	-116.656	-127.917	-122.287	0.942357
107	flavonoid	Isoscutellarein 8,40-dimethyl ether	-101.101	-108.99	-105.046	-137.188	-100.188	-127.452	-113.82	-108.822	-132.624	-120.723	0.94282
108	flavonoid	Herbacetin 8,40-dimethyl ether	-109.893	-111.388	-110.641	-138.595	-103.005	-123.98	-113.493	-112.433	-131.996	-122.215	0.928634
109	flavonoid	Gossypetin-7,8,30-trimethyl ether	-114.788	-121.696	-118.242	-140.618	-119.516	-141.846	-130.681	-117.357	-137.718	-127.537	1.02465
110	flavonoid	Kaempferol-7-methyl ether	-113.797	-118.936	-116.367	-142.825	-112.305	-141.434	-126.87	-111.36	-139.823	-125.591	1.01018
111	flavonoid	Kaempferol-40-methyl ether	-106.481	-106.482	-106.481	-137.519	-97.4941	-127.32	-112.407	-105.067	-130.65	-117.858	0.953746
112	flavonoid	Kaempferol-7,40 -dimethyl ether	-105.643	-110.446	-108.044	-133.476	-98.2775	-126.692	-112.485	-108.924	-126.329	-117.626	0.956287
113	flavonoid	Apigenin 40-methyl ether	-102.058	-101.752	-101.905	-135.929	-94.9716	-117.771	-106.371	-103.736	-122.655	-113.196	0.939713
114	flavonoid	Gossypetin 3,8,30-trimethyl ether	-113.897	-118.925	-116.411	-126.415	-115.994	-126.639	-121.316	-129.964	-135.688	-132.826	0.913349
115	flavonoid	Quercetin 3-methyl ether	-100.355	-112.675	-106.515	-121.753	-103.506	-126.895	-115.201	-121.211	-144.105	-132.658	0.868402
116	flavonoid	Quercetin 3,30-dimethyl ether	-103.38	-117.514	-110.447	-128.34	-110.346	-127.616	-118.981	-116.185	-140.448	-128.317	0.927246
117	flavonoid	Kaempferol 3-methyl ether	-96.5803	-100.153	-98.3666	-119.744	-92.0889	-119.949	-106.019	-112.999	-130.645	-121.822	0.870278

## Sheet: vMTi and wMTi
Ligand	Skeleton	Compound	Ecdysone receptor	Prophenoloxidase	Drosophila acetylcholinesterase	human acetylcholinesterase	Selectivity ratio	vMTi	wMTi
1	abietane	Dehydroabietinol	-93.9984	-100.823	-105.174	-97.8971	1.07434	1.56572	0.331627
2	abietane	4-Epi-dehydroabietic acid	-93.7301	-93.4475	-103.566	-108.308	0.956226	1.51114	0.300568
3	abietane	19-Malonyloxy-dehydroabietinol	-123.32	-124.147	-134.843	-126.959	1.0621	1.98897	0.417609
4	abietane	3b-Acetoxy-abietatrien	-102.482	-118.288	-109.472	-109.563	0.999172	1.73453	0.365816
5	abietane	Abietatrien-3b-ol	-93.8223	-105.921	-105.828	-98.0164	1.0797	1.59958	0.341617
6	abietane	2a-Acetoxy-abietatriene	-106.221	-103.523	-114.716	-114.998	0.997548	1.68531	0.343382
7	abietane	2a-Hydroxy-abietatriene	-100.58	-110.895	-108.597	-103.72	1.04702	1.67553	0.356357
8	abietane	2a-Malonyloxy-abietatriene	-124.57	-120.643	-131.811	-133.496	0.987378	1.95892	0.399374
9	abietane	2a-Malonyloxy-abieta-11(12)ene-9a,13a-endoperoxide	-108.38	-70.1084	-120.569	-116.364	1.03614	1.51574	0.290587
10	abietane	2a-Malonyloxy-abieta-11(12)ene-9b,13b-endoperoxide	-116.595	-81.0262	-128.808	-117.618	1.09513	1.66117	0.332445
11	abietane	2a, 19-Dihydroxy-dehydroabietane	-101.819	-112.204	-108.648	-103.644	1.04829	1.68977	0.360737
12	isopimarane	18-Malonyloxy-9-epi-ent-isopimara-7,15-diene	-121.547	-100.024	-131.256	-122.21	1.07402	1.81404	0.37183
13	isopimarane	17-Acetoxy-9-epi-ent-isopimara-7,15-diene	-109.331	-96.2679	-112.27	-108.444	1.03529	1.64358	0.340109
14	isopimarane	17-Hydroxy-9-epi-ent-isopimara7, 15-diene	-94.3679	-86.5198	-80.179	-94.7576	0.846148	1.36136	0.274747
15	isopimarane	9-Epi-ent-isopimara-7,15-diene-17-oic acid	-93.5635	-73.6513	-86.895	-87.3681	0.994584	1.30924	0.269535
16	isopimarane	17-Malonyloxy-9-epi-ent-isopimara-7,15-diene	-122.984	-99.1623	-130.714	-125.641	1.04038	1.81298	0.36667
17	isopimarane	19-Malonyloxy-9-epi-ent-isopimara-7,15-diene	-123.307	-110.463	-122.952	-129.412	0.950082	1.84817	0.371909
18	isopimarane	19-Hydroxy-9-epi-ent-isopimara-7,15-diene	-93.3033	-83.5868	-96.2833	-90.9077	1.05913	1.41373	0.29589
19	isopimarane	18-Hydroxy-9-epi-ent-isopimara-7,15-diene	-96.1442	-85.2962	-99.9992	-92.1528	1.08515	1.45528	0.306597
20	isopimarane	3a,18-Dihydroxy-9-epi-ent-isopimara-7,15-diene	-96.4996	-89.0112	-86.4243	-84.664	1.02079	1.41626	0.305456
21	isopimarane	18-Formyloxy-9-epi-ent-isopimara-7,15-diene	-102.353	-88.1549	-109.791	-102.838	1.06762	1.54847	0.319485
22	pimarane	2a-Hydroxy-19-isovaleroyl-9-epi-ent-pimara- 7,15-diene	-129.328	-109.027	-124.427	-120.83	1.02978	1.87478	0.391997
23	pimarane	2a,19-Dihydroxy-9-epi-ent-pimara-7,15-diene	-98.3479	-95.7241	-97.9784	-92.4538	1.05975	1.52094	0.325873
24	pimarane	2a,19-Diacetoxy-9-epi-ent-pimara-7,15-diene	-117.887	-96.4146	-119.7	-129.217	0.926349	1.72001	0.333735
25	pimarane	2a-Malonyloxy-9-epi-ent-pimara-7,15-diene	-121.357	-114.842	-125.051	-119.667	1.04499	1.87593	0.393984
26	pimarane	18-Malonyloxy-9-epi-ent-pimara-7,15-diene	-121.161	-94.7424	-122.406	-123.208	0.993487	1.73788	0.347574
27	pimarane	18-Hydroxy-9-epi-ent-pimara-7,15-diene	-96.1087	-79.6201	-97.4194	-92.9288	1.04832	1.40778	0.291253
28	pimarane	18-Acetoxy-9-epi-ent-pimara-7,15-diene	-108.876	-81.2293	-110.256	-101.834	1.0827	1.53866	0.317956
29	isopimarane	19-Hydroxy-ent-isopimara-9(11),15-diene	-94.2739	-98.7466	-96.8795	-97.3206	0.995468	1.51519	0.317282
30	isopimarane	19-Acetoxy-ent-isopimara-9(11), 15-diene	-107.658	-108.334	-114.52	-112.198	1.0207	1.72106	0.358059
31	isopimarane	Ent-isopimara-9(11),15-diene-19-oic acid	-96.4445	-90.9329	-100.671	-97.7785	1.02958	1.49482	0.310526
32	isopimarane	19-Malonyloxy-ent-isopimara-9(11),15-diene	-128.908	-110.05	-133.633	-129.154	1.03468	1.92236	0.39453
33	isopimarane	Ethyl-19-malonyl-oxy-ent-isopimara-9(11), 15-diene	-136.798	-110.169	-133.96	-131.856	1.01596	1.9621	0.402641
34	isopimarane	18-Hydroxy-ent-isopimara-8(9), 15-diene	-91.7437	-97.5486	-99.188	-96.2367	1.03067	1.50659	0.316229
35	isopimarane	19-Hydroxy-ent-isopimara-8(9), 15-diene	-91.7659	-92.0351	-95.8503	-95.8432	1.00007	1.45681	0.301852
36	isopimarane	19-Methyl-malonyloxy-ent-isopimara-8(9), 15-diene	-131.779	-105.787	-131.955	-131.501	1.00345	1.90166	0.38501
37	isopimarane	19-Malonyloxy-ent-isopimara-8(9), 15-diene	-126.987	-107.37	-131.415	-127.453	1.03109	1.8862	0.386081
38	pimarane	19-Pentyloxy-9a-hydroxy-ent-pimar-15-ene	-115.262	-90.6214	-115.63	-124.959	0.92534	1.65249	0.319485
39	pimarane	9a-19-Dihydroxy-ent-pimar-15-ene	-84.9185	-89.4072	-85.3361	-84.9851	1.00413	1.35862	0.287711
40	pimarane	9a-Hydroxy-19-malonyloxy-ent-pimar-15-ene	-115.942	-93.2631	-114.235	-122.189	0.934908	1.66556	0.327314
41	isopimarane	19-Butyloxy-9a-hydroxy-ent-isopimar-15-ene	-110.3	-97.596	-107.431	-111.889	0.960152	1.6337	0.332283
42	isopimarane	9a,19-Dihydroxy-ent-isopimar-15-ene	-90.9376	-81.3713	-82.3584	-86.0423	0.957184	1.32336	0.275642
43	isopimarane	7a-Malonyloxy-18-isovaleroyl-ent-isopimara-9(11), 15-diene	-143.846	-75.8229	-145.935	-152.419	0.957453	1.83871	0.336618
44	isopimarane	3b-Hydroxy-18-isovaleroyl-7a-malonyloxy-ent-isopimara-9(11), 15-diene	-149.633	-62.2766	-150.134	-148.395	1.01172	1.80187	0.331242
45	isopimarane	3b-Isovaleroyl-18-hydroxy-7a-malonyloxy-ent-isopimara-9(11), 15-diene	-150.836	-126.271	-135.312	-156.678	0.863628	2.13499	0.419495
46	bisditerpene	Foliosate	-140.263	-9.15814	-112.938	-152.077	0.74264	1.25316	0.161437
47	bisditerpene	Glandulosate	-128.957	-13.0515	-76.7436	-127.894	0.600054	1.05366	0.135698
48	bisditerpene	Lepidato	-133.228	3.8596	-129.481	-125.809	1.02919	1.21668	0.187546
49	bisditerpene	Polifosate	-120.439	-1.31171	-108.035	-121.518	0.889048	1.08733	0.154792
50	bisditerpene	Petiolate	-140.49	-39.7629	-84.8805	-118.581	0.715803	1.31235	0.226441
51	bisditerpene	Bis-[ent-9-epi-labda-8(17),(12Z),14-trien-19-yl] malonate	-138.891	-18.7089	-95.795	-148.709	0.644178	1.22539	0.157856
52	stemarane	19-Hydroxy-ent-stemara-13(14)-ene	-85.7806	-83.9502	-82.6268	-91.1997	0.905998	1.31614	0.266199
53	stemarane	18-Hydroxy-ent-stemara-13(14)-ene	-90.206	-82.6034	-87.8888	-91.3034	0.962601	1.3535	0.277263
54	stemarane	17-Acetoxy-18-hydroxy-ent-stemara-13(14)-ene	-107.535	-100.559	-112.618	-113.318	0.993823	1.66331	0.339153
55	stemarane	Ent-stemara-13(14)-ene-19-oic acid	-87.9077	-85.4393	-83.4595	-93.2219	0.895277	1.33938	0.270322
56	stemarane	19-Malonyloxy-ent-stemar-13(14)-ene	-116.183	-113.411	-115.174	-121.269	0.94974	1.7961	0.367776
57	stemarane	17-Acetoxy-19-malonyloxy-ent-stemar-13(14)-ene	-127.098	-132.671	-129.488	-138.591	0.934314	2.03464	0.414902
58	stemarane	19-Acetoxy-ent-stemar-13(14)-ene	-96.6191	-95.3417	-101.512	-101.178	1.0033	1.52696	0.31537
59	stemarane	7a-Malonyloxy-13-methylene-stemarane	-122.384	-86.988	-119.688	-130.339	0.918282	1.68282	0.320997
60	stemarane	2b-Acetoxy-13-methylene-stemarane	-106.676	-91.5973	-107.872	-106.458	1.01328	1.58135	0.32424
61	stemarane	7a-Acetoxy-13-methylene-stemarane	-104.054	-91.5203	-109.777	-110.309	0.995177	1.57736	0.317613
62	stemarane	19-Hydroxy-13,14-epoxy-ent-stemarane	-86.7283	-86.6084	-85.1118	-90.2349	0.943224	1.3488	0.277359
63	Scopadulane	Thyrsiflorin A	-116.822	-100.923	-101.698	-110.449	0.920765	1.65838	0.34172
64	Scopadulane	Thyrsiflorin B	-118.522	-105.2	-104.41	-113.594	0.919147	1.70572	0.351486
65	Scopadulane	Thyrsiflorin C	-90.7413	-72.8058	-88.0713	-86.5692	1.01735	1.29612	0.266726
66	Scopadulane	Thyrsiflorin B acetoxy	-128.784	-102.335	-130.871	-136.367	0.959701	1.86093	0.365929
67	Scopadulane	7-Acetoxy-13-isovaleroyl-thyrsiflorane	-128.54	-93.705	-123.942	-133.822	0.926174	1.7737	0.343348
68	Scopadulane	13-Isovaleroyl-7-malonyloxy-thyrsiflorane	-152.157	-76.8988	-140.225	-120.075	1.16781	1.85803	0.388038
69	Scopadulane	13,18-Dihydroxy-thyrsiflorare	-92.0958	-60.9262	-81.0694	-78.7976	1.02883	1.19597	0.247643
70	Scopadulane	13-Isovaleroyl-18-hydroxy-thyrsiflorane	-115.136	-88.9116	-102.282	-95.6993	1.06879	1.5786	0.338592
71	Scopadulane	13-Hydroxy-thyrsiflorin	-87.8745	-74.5313	-81.1903	-78.1795	1.03851	1.2609	0.267994
72	Scopadulane	13-Acetoxy-thyrsiflorin	-96.0992	-81.9389	-74.4174	-90.5547	0.821795	1.3141	0.266498
73	Scopadulane	19-Malonyloxy-9-epi-scapadul-15-ene	-112.509	-74.7991	-118.501	-116.419	1.01788	1.55474	0.302206
74	Scopadulane	9-Epi-scopadul-15-ene-19-oic acid	-88.7871	-60.2454	-86.7746	-85.9656	1.00941	1.20283	0.239589
75	Scopadulane	19-Hydroxy-9-epi-scopadul-15 ene	-84.9458	-60.0275	-83.8816	-86.9093	0.965163	1.16965	0.228305
76	labdane	19-Hydroxy-9-epi-ent-labda-8(17), 12 Z, 14-triene	-94.0325	-100.31	-99.4894	-105.463	0.943357	1.536	0.312039
77	labdane	19-Malonyloxy-9-epi-ent-labda- 8(17), 12 Z, 14-triene	-130.558	-126.254	-135.71	-134.297	1.01052	2.04048	0.42271
78	labdane	2b-Hydroxy-9-epi-ent-labda-8(17), 13 (E)-dien-15-oic acid	-116.234	-127.523	-115.346	-121.573	0.94878	1.88471	0.393927
79	labdane	2b-Hydroxy-9-epi-ent-labda-8(17), 13 (E)-dien-15-al	-108.072	-123.737	-111.336	-108.178	1.02919	1.80363	0.388499
80	labdane	2b-Hydroxy-9-epi-ent-labda-8(17), 13 (Z)-dien-15-oic acid	-115.746	-114.069	-120.025	-122.359	0.980929	1.82089	0.373676
81	labdane	2b-Hydroxy-9-epi-ent-labda-8(17), 13 (Z)-dien-15-al	-110.145	-116.868	-117.413	-122.75	0.956525	1.7994	0.366677
82	Sterols and triterpenes	b-Sitosterol	-134.981	-118.411	-113.478	-139.231	0.815029	1.90842	0.376133
83	Sterols and triterpenes	3a-Ursolic acid	-88.7789	-33.9129	-33.9704	-61.5725	0.551714	0.791451	0.150584
84	Sterols and triterpenes	3a-Oleanolic acid	-100.202	-44.2931	-39.1096	-35.4626	1.10284	0.934222	0.230245
85	Sterols and triterpenes	Oleanolic acid	-101.01	-46.7468	-31.6363	-51.765	0.611152	0.918186	0.202439
86	phenyl propanoid	Calceolarioside A	-178.878	-161.187	-184.531	-177.078	1.04209	2.71589	0.56499
87	phenyl propanoid	Verbascoside	-190.776	-128.18	-206.178	-176.705	1.16679	2.66927	0.551529
88	phenyl propanoid	Calceolarioside C	-210.611	-137.969	-212.807	-181.716	1.17109	2.8553	0.600271
89	phenyl propanoid	Calceolarioside E	-198.6	-123.518	-204.095	-162.863	1.25316	2.66771	0.570585
90	phenyl propanoid	Forsythoside A	-208.156	-126.155	-212.946	-212.683	1.00123	2.77101	0.531302
91	phenyl propanoid	Calceolarioside B	-169.435	-127.271	-169.246	-160.925	1.0517	2.38886	0.489666
92	phenyl propanoid	Isoarenarioside	-194.237	-130.162	-192.99	-186.569	1.03442	2.63606	0.527654
93	phenyl propanoid	Calceolarioside D	-164.743	-142.017	-195.011	-168.187	1.15949	2.57906	0.536483
94	quinone	2-Hydroxy-3-(1,1-dimethylallyl)-1,4-naphthoquinone	-82.4358	-104.745	-98.9315	-95.6541	1.03426	1.50583	0.316825
95	quinone	2-Acetoxy-3-(1,1.dimethylallyl)-1,4-napthoquinone	-88.6044	-105.513	-105.692	-99.2045	1.0654	1.57164	0.331558
96	quinone	(-)-2,3,3-Trimethyl-2-3-dihydronaphtho[2,3-b]furan-4,9-quinone	-83.325	-98.176	-103.932	-97.7531	1.06321	1.49278	0.30995
97	aromatic	GA	-79.8499	-104.821	-79.3554	-80.3319	0.987845	1.4021	0.307317
98	aromatic	DIBOA	-80.1576	-106.32	-79.383	-80.6555	0.984224	1.41299	0.310128
99	aromatic	HBOA	-77.4445	-99.8051	-77.8249	-79.5263	0.978606	1.35237	0.293535
100	aromatic	7-OH-HBOA	-83.4823	-107.408	-82.3212	-85.5679	0.962057	1.44932	0.314099
101	aromatic	BOA	-63.5519	-84.2027	-69.0222	-68.7755	1.00359	1.14827	0.247471
102	quinone	Halleridone	-75.5728	-90.8481	-72.7532	-72.9741	0.996973	1.2641	0.276296
103	flavonoid	Taxifolin	-111.972	-131.601	-115.903	-128.889	0.899243	1.89238	0.385911
104	flavonoid	Naringenin 40-Me ether	-106.239	-137.451	-111.425	-118.125	0.943274	1.88043	0.397507
105	flavonoid	5-Hydroxy-7,8,40-trimethoxyflavone	-103.755	-125.31	-111.592	-119.37	0.934837	1.79409	0.369851
106	flavonoid	3,5-Dihydroxy-7,8,40-trimethoxyflavone	-108.005	-125.09	-115.238	-122.287	0.942357	1.83003	0.376518
107	flavonoid	Isoscutellarein 8,40-dimethyl ether	-105.046	-137.188	-113.82	-120.723	0.94282	1.88438	0.395028
108	flavonoid	Herbacetin 8,40-dimethyl ether	-110.641	-138.595	-113.493	-122.215	0.928634	1.91813	0.403051
109	flavonoid	Gossypetin-7,8,30-trimethyl ether	-118.242	-140.618	-130.681	-127.537	1.02465	2.0475	0.434351
110	flavonoid	Kaempferol-7-methyl ether	-116.367	-142.825	-126.87	-125.591	1.01018	2.03438	0.433162
111	flavonoid	Kaempferol-40-methyl ether	-106.481	-137.519	-112.407	-117.858	0.953746	1.88661	0.399739
112	flavonoid	Kaempferol-7,40 -dimethyl ether	-108.044	-133.476	-112.485	-117.626	0.956287	1.86932	0.394878
113	flavonoid	Apigenin 40-methyl ether	-101.905	-135.929	-106.371	-113.196	0.939713	1.82668	0.388335
114	flavonoid	Gossypetin 3,8,30-trimethyl ether	-116.411	-126.415	-121.316	-132.826	0.913349	1.90671	0.384656
115	flavonoid	Quercetin 3-methyl ether	-106.515	-121.753	-115.201	-132.658	0.868402	1.80208	0.353504
116	flavonoid	Quercetin 3,30-dimethyl ether	-110.447	-128.34	-118.981	-128.317	0.927246	1.87937	0.382814
117	flavonoid	Kaempferol 3-methyl ether	-98.3666	-119.744	-106.019	-121.822	0.870278	1.70781	0.340507
		Reference docking score	-210.611	-161.187	-212.946	-212.683
