# Supplementary material for: In Silico Studies on Compounds Derived from Calceolaria: Phenylethanoid Glycosides as Potential Multitarget Inhibitors for the Development of Pesticides
Source: Biomolecules. 2018 Oct 23;8(4):121. doi: 10.3390/biom8040121 (PMC6322355; doi:10.3390/biom8040121)
Supplement: Supplementary file 1 [file biomolecules-08-00121-s001.zip › Table S2_MD simulation data.xlsx]

## Sheet: MD data
	RMSD (A)			Distance to catalytic site (A)
Time (ns)	DMAChE	hAChE		DmAChE	hAChE
0	0.614	0.877		3.82	5.1
0.1	1.434	1.125		4.83	5.29
0.2	1.587	1.18		4.83	5.27
0.3	1.557	1.22		4.6	5.16
0.4	1.673	1.301		4.99	5.48
0.5	1.638	1.368		5	5.27
0.6	1.72	1.354		5.25	5.49
0.7	1.643	1.442		4.82	5.07
0.8	1.815	1.496		5.05	4.77
0.9	1.812	1.618		4.67	4.87
1	1.769	1.616		4.83	4.9
1.1	1.782	1.606		5.23	5.33
1.2	1.757	1.672		5.75	4.72
1.3	1.828	1.665		4.85	4.8
1.4	1.862	1.488		5.33	4.83
1.5	1.812	1.654		4.96	5.02
1.6	1.867	1.564		5.1	4.8
1.7	1.882	1.607		5.08	5.13
1.8	1.999	1.601		4.89	5.43
1.9	1.929	1.509		4.58	4.82
2	1.879	1.485		5.43	4.95
2.1	1.961	1.486		5.34	5.08
2.2	1.884	1.575		5.28	5.12
2.3	1.778	1.607		4.46	4.74
2.4	1.765	1.57		4.56	4.92
2.5	1.705	1.603		4.25	4.79
2.6	1.696	1.745		4.46	5.03
2.7	1.661	1.508		4.57	4.7
2.8	1.844	1.504		4.14	5.25
2.9	1.89	1.698		3.06	5.11
3	1.893	1.661		3.83	4.89
3.1	1.843	1.639		2.95	5.13
3.2	1.897	1.687		2.96	5.1
3.3	1.892	1.743		3.31	5.01
3.4	1.878	1.585		3.25	5.21
3.5	2.023	1.64		3.15	4.92
3.6	1.914	1.589		3.21	4.84
3.7	1.909	1.719		3.4	5.07
3.8	1.836	1.617		2.98	4.68
3.9	1.866	1.643		2.86	5.49
4	1.871	1.657		3.42	4.87
4.1	1.953	1.709		3.51	5.45
4.2	1.93	1.704		3.15	5.2
4.3	1.925	1.603		3.22	5.38
4.4	2.001	1.549		3.26	5.18
4.5	2.08	1.721		2.88	5.22
4.6	1.986	1.761		3.1	4.91
4.7	2.007	1.741		3.11	4.89
4.8	2.029	1.479		3.3	5.09
4.9	1.964	1.64		3.42	5.56
5	1.935	1.635		3.14	5.04
5.1	1.944	1.599		3.33	5.27
5.2	2.032	1.485		3.56	5.08
5.3	1.96	1.648		3.24	5.16
5.4	1.879	1.626		3.03	5.13
5.5	1.945	1.69		3.31	4.99
5.6	1.979	1.596		2.94	4.83
5.7	2.069	1.656		2.92	5.15
5.8	2.037	1.631		3.03	5.51
5.9	2.111	1.721		3.46	5.28
6	2.041	1.554		3.43	5.25
6.1	2.073	1.685		3.01	5.3
6.2	1.969	1.757		2.86	5.64
6.3	2.056	1.682		3.22	5.46
6.4	2.093	1.713		3.33	4.74
6.5	2.085	1.728		3.01	4.89
6.6	2.169	1.713		3.36	5.15
6.7	2.16	1.699		3.3	4.93
6.8	2.07	1.822		3.45	5.01
6.9	2.006	1.859		3.06	5.17
7	2.066	1.802		2.93	4.98
7.1	2.107	1.717		3.49	5.24
7.2	2.041	1.721		3.27	5.2
7.3	1.999	1.859		2.77	4.95
7.4	2.125	1.687		3.17	4.94
7.5	2.068	1.603		2.99	5.29
7.6	2.119	1.635		3.32	5.23
7.7	2.151	1.64		2.97	5.22
7.8	2.148	1.682		2.91	5.39
7.9	2.144	1.586		2.93	5.42
8	2.148	1.756		2.85	4.92
8.1	2.175	1.813		2.97	5.14
8.2	2.133	1.876		3.1	5.26
8.3	2.138	1.866		3.17	5.67
8.4	2.219	1.965		3.25	5.38
8.5	2.178	1.855		3.16	5.25
8.6	2.141	1.841		3.14	5.71
8.7	2.198	1.889		3.12	5.69
8.8	2.162	1.983		2.9	5.28
8.9	2.133	1.922		3.5	5.84
9	2.043	1.998		3.1	5.12
9.1	2.111	1.987		2.86	5.2
9.2	2.117	1.926		3.27	4.93
9.3	2.083	2.047		2.97	5.1
9.4	2.102	1.949		2.99	5.44
9.5	2.101	2.04		2.78	5.33
9.6	2.05	1.992		3.07	5.56
9.7	2.073	2.028		3.04	5.28
9.8	2.129	1.879		3.04	5.08
9.9	2.121	1.8		2.75	5.61
10	2.099	1.805		3.13	5.7
10.1	2.06	1.837		3.43	5.24
10.2	2.119	1.941		3.02	5.6
10.3	2.141	1.921		2.57	5.19
10.4	2.137	1.961		2.62	5.09
10.5	2.136	1.935		3.05	5.26
10.6	2.206	2.206		3.16	5.27
10.7	2.197	2.015		2.85	5.73
10.8	2.135	1.979		2.93	5.33
10.9	2.128	2.077		2.78	5.17
11	2.123	1.954		3.11	5.43
11.1	2.095	2.077		2.59	5.07
11.2	2.121	1.866		3.46	5.51
11.3	2.091	1.887		3.04	5.01
11.4	2.104	2.079		3.34	5.19
11.5	2.12	2.173		3.14	5.43
11.6	2.185	2.036		2.55	4.75
11.7	2.265	1.964		2.41	5.16
11.8	2.302	2.06		2.86	5.29
11.9	2.228	1.915		2.73	5.46
12	2.158	1.818		3.46	5.51
12.1	2.224	1.835		2.93	5.2
12.2	2.108	1.945		3.1	5.08
12.3	2.166	1.867		3.03	5.31
12.4	2.228	1.877		3.25	5
12.5	2.179	1.805		2.73	5.68
12.6	2.206	1.852		3.01	5.41
12.7	2.258	1.944		3.07	5.36
12.8	2.283	1.88		3.19	5.16
12.9	2.299	1.946		3.25	5.36
13	2.214	1.919		3.42	5.08
13.1	2.209	2.063		3.15	5.38
13.2	2.188	1.944		2.85	5.39
13.3	2.38	1.84		3.07	5.38
13.4	2.373	1.941		3.05	5.15
13.5	2.274	2.071		3.37	5.4
13.6	2.213	1.958		3.33	5.07
13.7	2.282	2		3.67	4.98
13.8	2.168	2.154		4.23	5.28
13.9	2.207	1.941		4.2	5.29
14	2.152	1.909		4.36	5.44
14.1	2.198	1.898		3.87	5.54
14.2	2.331	2.009		2.91	4.99
14.3	2.207	2.117		3.82	5.22
14.4	2.271	2.109		3.03	5.51
14.5	2.266	2.024		3.59	5.37
14.6	2.175	2.048		3.29	5.29
14.7	2.228	1.98		4	5.07
14.8	2.217	2.028		4.35	5.41
14.9	2.302	2.095		3.99	5.49
15	2.155	2.017		3.94	5.06
15.1	2.195	2.142		3.74	4.97
15.2	2.139	2.091		3.94	5.22
15.3	2.134	2.082		3.39	5.25
15.4	2.132	2.069		3.8	5.49
15.5	2.174	1.932		3.76	4.85
15.6	2.135	1.905		3.86	5.12
15.7	2.187	1.938		3.47	4.86
15.8	2.221	2.058		3.94	4.97
15.9	2.224	2.002		4.02	5.14
16	2.212	1.954		3.8	5
16.1	2.182	2.027		3.58	5.1
16.2	2.163	2.033		4.31	5.16
16.3	2.189	2.058		3.42	5.88
16.4	2.24	2.097		3.63	5.36
16.5	2.195	2.109		3.9	5.76
16.6	2.302	2.129		3.53	5.57
16.7	2.255	2.063		4.2	4.89
16.8	2.289	1.932		3.7	5.15
16.9	2.206	1.949		3.97	5.56
17	2.258	1.962		3.61	5.17
17.1	2.192	1.972		3.95	5.55
17.2	2.203	2.183		3.97	5.5
17.3	2.201	2.038		3.62	5.12
17.4	2.23	2.118		3.86	5.62
17.5	2.171	2.087		3.45	5.52
17.6	2.145	2.208		3.86	5.6
17.7	2.066	2.036		4.05	4.93
17.8	2.191	2.163		3.78	5.11
17.9	2.26	1.994		3.95	4.7
18	2.106	1.975		3.75	5.43
18.1	2.17	2.061		3.98	5.25
18.2	2.207	2.198		3.55	5.35
18.3	2.188	2.048		3.38	5.31
18.4	2.211	2.065		3.71	5.02
18.5	2.154	1.93		3.82	5.13
18.6	2.111	2.025		3.2	5.08
18.7	2.135	1.962		3.21	5.49
18.8	2.24	1.985		3.56	5.33
18.9	2.15	2.042		3.74	5.12
19	2.274	2.029		3.39	5.04
19.1	2.222	1.957		3.74	5.34
19.2	2.288	1.954		3.6	5.19
19.3	2.336	2.119		4.3	4.97
19.4	2.273	2.045		3.57	5.07
19.5	2.141	1.988		3.31	4.73
19.6	2.224	2.062		3.56	5.24
19.7	2.222	2.003		3.87	5.28
19.8	2.19	2.007		3.66	5.33
19.9	2.266	2.005		3.73	5.39
20	2.193	2.049		3.62	4.88
20.1	2.207	1.906		4.24	5.33
20.2	2.201	1.874		4.2	5.47
20.3	2.236	1.928		4.45	5.4
20.4	2.252	1.877		4.18	4.74
20.5	2.149	1.982		4.03	5.09
20.6	2.146	2.034		3.88	5.49
20.7	2.173	2.056		3.77	5.04
20.8	2.16	1.959		3.9	5.4
20.9	2.308	2.108		3.7	4.94
21	2.238	1.972		3.81	4.92
21.1	2.231	2.003		3.44	4.92
21.2	2.321	2.091		4.15	5.15
21.3	2.319	2.135		3.46	5.44
21.4	2.297	2.18		3.36	5.32
21.5	2.217	2.033		3.57	5.27
21.6	2.241	1.901		3.6	5.21
21.7	2.22	2.074		3.24	5.37
21.8	2.255	2.109		3.14	5.48
21.9	2.301	1.966		3.45	5.35
22	2.31	2.047		3.37	5.2
22.1	2.302	1.972		3.85	5.74
22.2	2.259	1.965		4.03	5.51
22.3	2.119	1.842		3.45	5.14
22.4	2.196	1.897		4	5.18
22.5	2.182	1.999		3.06	5.64
22.6	2.253	1.947		4.69	5.47
22.7	2.17	1.92		4.01	5.81
22.8	2.231	2.106		4.13	5.14
22.9	2.322	2.171		3.41	5.09
23	2.306	2.104		4.31	5.35
23.1	2.36	2.049		4.05	5.23
23.2	2.269	1.895		3.05	5.57
23.3	2.273	1.995		4.29	4.8
23.4	2.376	1.94		4.03	5.09
23.5	2.286	1.883		3.46	5.04
23.6	2.347	2.011		3.61	5.79
23.7	2.263	1.984		3.65	5.49
23.8	2.284	2.076		4.18	4.87
23.9	2.2	1.823		3.66	5.61
24	2.283	2.035		4.46	5.15
24.1	2.326	2.061		3.89	5.05
24.2	2.272	1.916		3.53	4.93
24.3	2.25	2.028		3.94	5.07
24.4	2.362	2.082		3.28	5.57
24.5	2.301	1.99		4.1	4.81
24.6	2.333	2.046		3.42	5.02
24.7	2.152	2.144		3.3	5.48
24.8	2.223	2.041		3.58	4.84
24.9	2.279	2.011		3.66	5.71
25	2.237	2.067		4.01	5.23
25.1	2.334	2.007		3.91	4.94
25.2	2.233	2.063		4.07	5.05
25.3	2.174	1.938		3.9	4.71
25.4	2.278	1.933		4	5.07
25.5	2.228	1.848		3.61	5.15
25.6	2.229	1.93		3.54	5.06
25.7	2.292	2.052		3.85	5.2
25.8	2.379	1.969		3.58	5.35
25.9	2.309	1.948		3.28	5.39
26	2.274	2.012		3.57	4.95
26.1	2.249	1.94		3.09	5.44
26.2	2.212	1.969		3.46	5.31
26.3	2.435	1.85		3.45	5.11
26.4	2.252	1.903		3.76	5.08
26.5	2.228	2.074		3.18	4.88
26.6	2.23	1.94		3.44	4.8
26.7	2.25	1.996		4.19	5.25
26.8	2.306	1.978		3.47	5.24
26.9	2.227	1.898		3.35	4.8
27	2.236	1.886		3.28	4.99
27.1	2.16	1.919		3.58	4.92
27.2	2.279	1.891		3.27	5.4
27.3	2.177	1.933		3.21	5.4
27.4	2.249	1.883		3.33	5.08
27.5	2.279	1.946		3.44	5.2
27.6	2.263	1.917		3.38	5.55
27.7	2.227	1.953		4.05	5.22
27.8	2.112	1.925		3.22	5.4
27.9	2.286	1.948		3.74	5.1
28	2.274	2.014		3.2	5.23
28.1	2.329	1.841		3.39	5.2
28.2	2.295	1.968		4.44	4.94
28.3	2.169	2.033		3.43	4.8
28.4	2.262	1.939		3.45	5.37
28.5	2.12	1.894		3.4	5.08
28.6	2.223	1.828		3.83	4.95
28.7	2.345	1.812		3.45	5.05
28.8	2.249	2.044		3.33	5.35
28.9	2.323	1.901		3.31	5.33
29	2.261	1.862		4.12	5.23
29.1	2.31	2.094		3.31	5.1
29.2	2.28	2.117		4.07	5.25
29.3	2.304	2.029		4.11	5.46
29.4	2.257	1.933		4.07	5.26
29.5	2.133	2.095		3.2	5.25
29.6	2.294	2.106		3.38	5.27
29.7	2.264	2.135		3.44	5.2
29.8	2.263	2.015		3.68	5.4
29.9	2.124	2.056		3.5	5.14
30	2.262	1.875		3.16	5.49
Average	2.13457	1.88475		3.59847	5.20641
